# Supplementary material for: Common Ancestry from Southern Italy: Two Families with Dilated Cardiomyopathy Share the Same Homozygous Loss-of-Function Variant in NRAP
Source: Genes (Basel). 2025 Dec 8;16(12):1470. doi: 10.3390/genes16121470 (PMC12732394; doi:10.3390/genes16121470)
Supplement: Supplementary file 1 [file genes-16-01470-s001.zip]

Archive with 1 entries (1 files):
- genes-4021745-supplementary.pdf
